# Supplementary material for: Role of Hydrogen in Ethylene-Based Synthesis of Single-Walled Carbon Nanotubes
Source: Nanomaterials (Basel). 2023 Apr 28;13(9):1504. doi: 10.3390/nano13091504 (PMC10180455; doi:10.3390/nano13091504)
Supplement: Supplementary file 1 [file nanomaterials-13-01504-s001.zip]

Archive with 1 entries (1 files):
- nanomaterials-2322773-supplementary.pdf
